# Supplementary material for: The Photocatalytic Activity of CaTiO3 Derived from the Microwave-Melting Heating Process of Blast Furnace Slag
Source: Nanomaterials (Basel). 2023 Apr 19;13(8):1412. doi: 10.3390/nano13081412 (PMC10142369; doi:10.3390/nano13081412)
Supplement: Supplementary file 1 [file nanomaterials-13-01412-s001.zip]

Archive with 1 entries (1 files):
- nanomaterials-2336350-supplementary.pdf
